# Supplementary material for: Analysis and Construction of a Molecular Diagnosis Model of Drug-Resistant Epilepsy Based on Bioinformatics
Source: Front Mol Biosci. 2021 Nov 5;8:683032. doi: 10.3389/fmolb.2021.683032 (PMC8602203; doi:10.3389/fmolb.2021.683032)
Supplement: Supplementary file 1 [file Table2.XLSX]

## Sheet: Sheet1
	Performance test of P drug resistance model
	LASSO model			SVM model
		P	C+V		P	C+V
	P	6	0	P	6	0
	C+V	0	18	C+V	0	18
