# Supplementary material for: Analysis and Construction of a Molecular Diagnosis Model of Drug-Resistant Epilepsy Based on Bioinformatics
Source: Front Mol Biosci. 2021 Nov 5;8:683032. doi: 10.3389/fmolb.2021.683032 (PMC8602203; doi:10.3389/fmolb.2021.683032)
Supplement: Supplementary file 2 [file Table3.XLSX]

## Sheet: Sheet1
	Performance test of V drug resistance model
	LASSO model			SVM model
		V	C+P		V	C+P
	V	9	0	V	9	0
	C+P	0	15	C+P	0	15
