# Supplementary material for: Analysis and Construction of a Molecular Diagnosis Model of Drug-Resistant Epilepsy Based on Bioinformatics
Source: Front Mol Biosci. 2021 Nov 5;8:683032. doi: 10.3389/fmolb.2021.683032 (PMC8602203; doi:10.3389/fmolb.2021.683032)
Supplement: Supplementary file 3 [file Table9.XLSX]

## Sheet: Sheet1
Ingenuity Canonical Pathways	-log(p-value)	Ratio	z-score	Molecules
Th1 and Th2 Activation Pathway	5.71	0.0292	#NUM!	CD247,IL2RB,KLRD1,RUNX3,TGFBR3
Th2 Pathway	4.65	0.0294	0	CD247,IL2RB,RUNX3,TGFBR3
Crosstalk between Dendritic Cells and Natural Killer Cells	3.75	0.0337	#NUM!	IL2RB,KLRD1,PRF1
Th1 Pathway	3.36	0.0248	#NUM!	CD247,KLRD1,RUNX3
Cytotoxic T Lymphocyte-mediated Apoptosis of Target Cells	3.1	0.0588	#NUM!	CD247,PRF1
Natural Killer Cell Signaling	2.75	0.0152	#NUM!	CD247,IL2RB,KLRD1
mTOR Signaling	2.67	0.0143	#NUM!	PRKCH,PRR5,RPS28
Calcium-induced T Lymphocyte Apoptosis	2.52	0.0303	#NUM!	CD247,PRKCH
Nur77 Signaling in T Lymphocytes	2.5	0.0294	#NUM!	CD247,PRKCH
CREB Signaling in Neurons	2.23	0.0067	-2	ADGRG1,PRKCH,S1PR5,TGFBR3
CCR5 Signaling in Macrophages	2.22	0.0213	#NUM!	CD247,PRKCH
Neuregulin Signaling	2.13	0.019	#NUM!	MATK,PRKCH
PD-1, PD-L1 cancer immunotherapy pathway	2.12	0.0189	#NUM!	CD247,IL2RB
iCOS-iCOSL Signaling in T Helper Cells	2.09	0.018	#NUM!	CD247,IL2RB
Type I Diabetes Mellitus Signaling	2.09	0.018	#NUM!	CD247,PRF1
STAT3 Pathway	1.92	0.0148	#NUM!	IL2RB,TGFBR3
Factors Promoting Cardiogenesis in Vertebrates	1.84	0.0133	#NUM!	PRKCH,TGFBR3
Granzyme B Signaling	1.71	0.0625	#NUM!	PRF1
Cardiac Hypertrophy Signaling (Enhanced)	1.65	0.00605	#NUM!	IL2RB,PRKCH,TGFBR3
Granzyme A Signaling	1.63	0.0526	#NUM!	PRF1
Tumoricidal Function of Hepatic Natural Killer Cells	1.53	0.0417	#NUM!	PRF1
Sperm Motility	1.51	0.00897	#NUM!	MATK,PRKCH
EIF2 Signaling	1.51	0.00893	#NUM!	RPL14,RPS28
Breast Cancer Regulation by Stathmin1	1.45	0.00508	#NUM!	ADGRG1,PRKCH,S1PR5
Phospholipase C Signaling	1.37	0.00752	#NUM!	CD247,PRKCH
Antiproliferative Role of TOB in T Cell Signaling	1.33	0.0256	#NUM!	CD247
Mechanisms of Viral Exit from Host Cells	1.31	0.0244	#NUM!	PRKCH
