# Supplementary material for: Analysis and Construction of a Molecular Diagnosis Model of Drug-Resistant Epilepsy Based on Bioinformatics
Source: Front Mol Biosci. 2021 Nov 5;8:683032. doi: 10.3389/fmolb.2021.683032 (PMC8602203; doi:10.3389/fmolb.2021.683032)
Supplement: Supplementary file 4 [file Table6.XLSX]

## Sheet: Sheet1
probes	moduleColor	GS	MM
FBL	yellow	-0.243883	0.815585
FLJ43681	yellow	-0.223627	0.894069
LOC100128936	yellow	-0.225921	0.847662
LOC100129424	yellow	-0.22154	0.833439
LOC100129599	yellow	-0.261292	0.808895
LOC100129657	yellow	-0.256749	0.844266
LOC100130070	yellow	-0.231293	0.881906
LOC100130892	yellow	-0.246366	0.839238
LOC100131526	yellow	-0.207746	0.814324
LOC100131572	yellow	-0.272918	0.835447
LOC100134504	yellow	-0.275151	0.842187
LOC220433	yellow	-0.253265	0.850939
LOC347292	yellow	-0.259049	0.814208
LOC387753	yellow	-0.353464	0.81924
LOC388339	yellow	-0.269683	0.820342
LOC388621	yellow	-0.217459	0.875584
LOC391126	yellow	-0.206694	0.866605
LOC441073	yellow	-0.209695	0.872591
LOC441154	yellow	-0.262938	0.813877
LOC641848	yellow	-0.282191	0.877828
LOC644790	yellow	-0.227463	0.821514
LOC644907	yellow	-0.254525	0.843107
LOC645138	yellow	-0.219479	0.850128
LOC645157	yellow	-0.225324	0.88934
LOC646909	yellow	-0.220213	0.817424
LOC647285	yellow	-0.283242	0.875886
LOC649548	yellow	-0.220893	0.84897
LOC649946	yellow	-0.282999	0.844627
LOC653232	yellow	-0.227459	0.861659
LOC653314	yellow	-0.215605	0.879425
LOC727821	yellow	-0.210283	0.878732
LOC727984	yellow	-0.321931	0.852848
LOC728484	yellow	-0.277783	0.81001
LOC728820	yellow	-0.212357	0.855563
LOC728973	yellow	-0.22426	0.891861
LOC729301	yellow	-0.222909	0.836011
LOC729340	yellow	-0.263577	0.906713
LOC729798	yellow	-0.225129	0.813623
LOC729926	yellow	-0.239174	0.804883
LOC730004	yellow	-0.215262	0.875919
LOC730255	yellow	-0.266251	0.897258
LOC731640	yellow	-0.233611	0.900842
LOC731985	yellow	-0.24951	0.8514
RPL13L	yellow	-0.343062	0.819669
RPL14	yellow	-0.250463	0.856525
RPL14L	yellow	-0.242586	0.828257
RPS28	yellow	-0.262975	0.811159
