# Supplementary material for: Analysis and Construction of a Molecular Diagnosis Model of Drug-Resistant Epilepsy Based on Bioinformatics
Source: Front Mol Biosci. 2021 Nov 5;8:683032. doi: 10.3389/fmolb.2021.683032 (PMC8602203; doi:10.3389/fmolb.2021.683032)
Supplement: Supplementary file 5 [file Table4.XLSX]

## Sheet: Sheet1
Probes	Module Color	MM	GS
CCDC102A	lightcyan	0.814878	-0.263864
CD247	lightcyan	0.875307	-0.315018
CEP78	lightcyan	0.820737	-0.222487
CLDND2	lightcyan	0.842412	-0.256512
CTSW	lightcyan	0.813613	-0.318484
ENPP4	lightcyan	0.819221	-0.23777
FGFBP2	lightcyan	0.859516	-0.289247
GPR56	lightcyan	0.879014	-0.254471
HOPX	lightcyan	0.864644	-0.239615
IL2RB	lightcyan	0.817502	-0.330891
KLRD1	lightcyan	0.87796	-0.267129
MATK	lightcyan	0.816678	-0.296315
NCALD	lightcyan	0.91273	-0.295601
NKG7	lightcyan	0.906833	-0.252287
PRF1	lightcyan	0.87139	-0.284595
PRKCH	lightcyan	0.861416	-0.223607
PRR5	lightcyan	0.821525	-0.346755
PRSS23	lightcyan	0.850996	-0.244059
RUNX3	lightcyan	0.863093	-0.310123
S1PR5	lightcyan	0.906093	-0.280825
SBK1	lightcyan	0.847139	-0.318906
SKAP1	lightcyan	0.822182	-0.287752
TGFBR3	lightcyan	0.910965	-0.223196
TSEN54	lightcyan	0.840216	-0.245872
TTC38	lightcyan	0.803847	-0.320587
