# Supplementary material for: Analysis and Construction of a Molecular Diagnosis Model of Drug-Resistant Epilepsy Based on Bioinformatics
Source: Front Mol Biosci. 2021 Nov 5;8:683032. doi: 10.3389/fmolb.2021.683032 (PMC8602203; doi:10.3389/fmolb.2021.683032)
Supplement: Supplementary file 6 [file Table1.XLSX]

## Sheet: Sheet1
	Performance test of C drug resistance model
	LASSO model			SVM model
		C	P+V		C	P+V
	C	9	0	C	9	0
	P+V	0	15	P+V	0	15
