# Supplementary material for: Analysis and Construction of a Molecular Diagnosis Model of Drug-Resistant Epilepsy Based on Bioinformatics
Source: Front Mol Biosci. 2021 Nov 5;8:683032. doi: 10.3389/fmolb.2021.683032 (PMC8602203; doi:10.3389/fmolb.2021.683032)
Supplement: Supplementary file 7 [file Table5.XLSX]

## Sheet: Sheet1
LOC645157
LOC653314
LOC649946
LOC388621
LOC347292
LOC388339
LOC391126
LOC100129599
LOC727821
LOC100129424
RPL13L
LOC729340
LOC100131572
LOC729926
LOC645138
LOC727984
LOC220433
LOC644907
LOC731640
LOC649548
LOC730255
LOC100128936
LOC100134504
LOC647285
RPL14L
LOC728484
LOC728973
LOC728820
RPL14
LOC731985
LOC641848
LOC100130070
RPS28
LOC100130892
LOC646909
LOC441073
LOC100129657
LOC729301
LOC644790
FLJ43681
LOC441154
