# Supplementary material for: Analysis and Construction of a Molecular Diagnosis Model of Drug-Resistant Epilepsy Based on Bioinformatics
Source: Front Mol Biosci. 2021 Nov 5;8:683032. doi: 10.3389/fmolb.2021.683032 (PMC8602203; doi:10.3389/fmolb.2021.683032)
Supplement: Supplementary file 8 [file Table7.XLSX]

## Sheet: 特征基因结果
C:
CCDC102A
NCALD
GPR56
RUNX3
CLDND2
PRKCH
SKAP1
KLRD1
SBK1
FGFBP2
S1PR5
P:
LOC649548
LOC645157
LOC388621
LOC441154
V:
PRR5
PRSS23
NCALD
RUNX3
PRKCH
