# Supplementary material for: Analysis and Construction of a Molecular Diagnosis Model of Drug-Resistant Epilepsy Based on Bioinformatics
Source: Front Mol Biosci. 2021 Nov 5;8:683032. doi: 10.3389/fmolb.2021.683032 (PMC8602203; doi:10.3389/fmolb.2021.683032)
Supplement: Supplementary file 9 [file Table8.XLSX]

## Sheet: string_interactions
#node1	node2	node1_string_id	node2_string_id	neighborhood_on_chromosome	gene_fusion	phylogenetic_cooccurrence	homology	coexpression	experimentally_determined_interaction	database_annotated	automated_textmining	combined_score
CCDC102A	IL2RB	9606.ENSP00000258214	9606.ENSP00000216223	0	0	0	0	0	0	0	0.153	0.153
CD247	IL2RB	9606.ENSP00000354782	9606.ENSP00000216223	0	0	0	0	0.638	0	0.9	0.267	0.971
CD247	NKG7	9606.ENSP00000354782	9606.ENSP00000221978	0	0	0	0	0.344	0	0	0.149	0.418
CD247	CTSW	9606.ENSP00000354782	9606.ENSP00000311300	0	0	0	0	0.159	0	0	0.229	0.324
CD247	PRKCH	9606.ENSP00000354782	9606.ENSP00000329127	0	0	0	0	0.095	0.126	0	0.146	0.265
CD247	SKAP1	9606.ENSP00000354782	9606.ENSP00000338171	0	0	0	0	0.17	0	0.36	0.384	0.644
CD247	TTC38	9606.ENSP00000354782	9606.ENSP00000370419	0	0	0	0	0	0	0	0.16	0.16
CD247	MATK	9606.ENSP00000354782	9606.ENSP00000378485	0	0	0	0	0.106	0.128	0	0	0.187
CD247	NCALD	9606.ENSP00000354782	9606.ENSP00000379256	0	0	0	0	0.058	0	0	0.178	0.192
CD247	RUNX3	9606.ENSP00000354782	9606.ENSP00000382800	0	0	0	0	0.174	0	0	0.093	0.219
CD247	KLRD1	9606.ENSP00000354782	9606.ENSP00000371333	0	0	0	0	0.136	0	0	0.399	0.458
CD247	PRF1	9606.ENSP00000354782	9606.ENSP00000398568	0	0	0	0	0.544	0	0	0.444	0.736
CTSW	TGFBR3	9606.ENSP00000311300	9606.ENSP00000212355	0	0	0	0	0	0	0	0.227	0.227
CTSW	IL2RB	9606.ENSP00000311300	9606.ENSP00000216223	0	0	0	0	0.161	0	0	0.167	0.271
CTSW	NKG7	9606.ENSP00000311300	9606.ENSP00000221978	0	0	0	0	0.539	0	0	0.133	0.583
CTSW	FGFBP2	9606.ENSP00000311300	9606.ENSP00000259989	0	0	0	0	0.084	0	0	0.354	0.382
CTSW	MATK	9606.ENSP00000311300	9606.ENSP00000378485	0	0	0	0	0.078	0	0	0.149	0.182
CTSW	KLRD1	9606.ENSP00000311300	9606.ENSP00000371333	0	0	0	0	0.175	0	0	0.187	0.3
CTSW	PRF1	9606.ENSP00000311300	9606.ENSP00000398568	0	0	0	0	0.565	0	0	0.25	0.66
FBL	RPL14	9606.ENSP00000221801	9606.ENSP00000379506	0	0	0	0	0.556	0	0	0.273	0.663
FBL	RPS28	9606.ENSP00000221801	9606.ENSP00000472469	0	0	0	0	0.307	0.769	0.9	0.098	0.983
FGFBP2	NKG7	9606.ENSP00000259989	9606.ENSP00000221978	0	0	0	0	0.184	0	0	0.244	0.356
FGFBP2	GPR56	9606.ENSP00000259989	9606.ENSP00000455215	0	0	0	0	0	0	0	0.186	0.186
FGFBP2	PRF1	9606.ENSP00000259989	9606.ENSP00000398568	0	0	0	0	0.173	0	0	0.25	0.353
GPR56	TSEN54	9606.ENSP00000455215	9606.ENSP00000327487	0	0	0	0	0	0	0	0.213	0.213
GPR56	S1PR5	9606.ENSP00000455215	9606.ENSP00000328472	0	0	0	0	0.118	0	0	0.125	0.195
GPR56	KLRD1	9606.ENSP00000455215	9606.ENSP00000371333	0	0	0	0	0.076	0	0	0.123	0.155
GPR56	PRF1	9606.ENSP00000455215	9606.ENSP00000398568	0	0	0	0	0.1	0	0	0.096	0.151
GPR56	HOPX	9606.ENSP00000455215	9606.ENSP00000450527	0	0	0	0	0	0	0	0.19	0.19
HOPX	MATK	9606.ENSP00000450527	9606.ENSP00000378485	0	0	0	0	0	0.081	0	0.14	0.175
IL2RB	SKAP1	9606.ENSP00000216223	9606.ENSP00000338171	0	0	0	0	0.159	0	0	0.073	0.187
IL2RB	PRKCH	9606.ENSP00000216223	9606.ENSP00000329127	0	0	0	0	0.102	0	0	0.132	0.187
IL2RB	MATK	9606.ENSP00000216223	9606.ENSP00000378485	0	0	0	0	0.083	0	0	0.161	0.197
IL2RB	S1PR5	9606.ENSP00000216223	9606.ENSP00000328472	0	0	0	0	0.088	0	0	0.214	0.252
IL2RB	NKG7	9606.ENSP00000216223	9606.ENSP00000221978	0	0	0	0	0.533	0	0	0.212	0.617
IL2RB	KLRD1	9606.ENSP00000216223	9606.ENSP00000371333	0	0	0	0	0.182	0	0	0.592	0.652
IL2RB	RUNX3	9606.ENSP00000216223	9606.ENSP00000382800	0	0	0	0	0.227	0	0	0.593	0.672
IL2RB	PRF1	9606.ENSP00000216223	9606.ENSP00000398568	0	0	0	0	0.62	0	0	0.645	0.859
KLRD1	NKG7	9606.ENSP00000371333	9606.ENSP00000221978	0	0	0	0	0.229	0	0	0.378	0.5
KLRD1	S1PR5	9606.ENSP00000371333	9606.ENSP00000328472	0	0	0	0	0.152	0	0	0.163	0.259
KLRD1	NCALD	9606.ENSP00000371333	9606.ENSP00000379256	0	0	0	0	0.069	0.169	0	0	0.193
KLRD1	PRF1	9606.ENSP00000371333	9606.ENSP00000398568	0	0	0	0	0.338	0	0	0.726	0.81
MATK	TGFBR3	9606.ENSP00000378485	9606.ENSP00000212355	0	0	0	0	0	0.063	0	0.215	0.233
MATK	RPL14	9606.ENSP00000378485	9606.ENSP00000379506	0	0	0	0	0	0.076	0	0.167	0.197
MATK	PRF1	9606.ENSP00000378485	9606.ENSP00000398568	0	0	0	0	0.064	0	0	0.313	0.329
NCALD	PRSS23	9606.ENSP00000379256	9606.ENSP00000280258	0	0	0	0	0	0	0	0.156	0.155
NCALD	PRKCH	9606.ENSP00000379256	9606.ENSP00000329127	0	0	0	0	0	0.157	0	0.058	0.171
NKG7	TGFBR3	9606.ENSP00000221978	9606.ENSP00000212355	0	0	0	0	0	0	0	0.172	0.171
NKG7	SKAP1	9606.ENSP00000221978	9606.ENSP00000338171	0	0	0	0	0.111	0	0	0.111	0.175
NKG7	S1PR5	9606.ENSP00000221978	9606.ENSP00000328472	0	0	0	0	0.117	0	0	0.157	0.223
NKG7	RUNX3	9606.ENSP00000221978	9606.ENSP00000382800	0	0	0	0	0.194	0	0	0.291	0.404
NKG7	PRF1	9606.ENSP00000221978	9606.ENSP00000398568	0	0	0	0	0.783	0	0	0.447	0.875
PRF1	PRSS23	9606.ENSP00000398568	9606.ENSP00000280258	0	0	0	0	0	0	0	0.167	0.167
PRF1	S1PR5	9606.ENSP00000398568	9606.ENSP00000328472	0	0	0	0	0.182	0	0	0.212	0.327
PRF1	SKAP1	9606.ENSP00000398568	9606.ENSP00000338171	0	0	0	0	0.139	0	0	0.073	0.167
PRF1	RUNX3	9606.ENSP00000398568	9606.ENSP00000382800	0	0	0	0	0.152	0	0	0.653	0.694
PRKCH	SKAP1	9606.ENSP00000329127	9606.ENSP00000338171	0	0	0	0	0.069	0	0	0.138	0.163
PRSS23	RPS28	9606.ENSP00000280258	9606.ENSP00000472469	0	0	0	0	0	0	0	0.18	0.18
PRSS23	TTC38	9606.ENSP00000280258	9606.ENSP00000370419	0	0	0	0	0	0	0	0.273	0.273
RPL14	RPS28	9606.ENSP00000379506	9606.ENSP00000472469	0	0	0	0	0.984	0.99	0.9	0.711	0.999
RUNX3	TGFBR3	9606.ENSP00000382800	9606.ENSP00000212355	0	0	0	0	0	0	0	0.169	0.169
RUNX3	SKAP1	9606.ENSP00000382800	9606.ENSP00000338171	0	0	0	0	0.088	0	0	0.13	0.173
TGFBR3	TTC38	9606.ENSP00000212355	9606.ENSP00000370419	0	0	0	0	0	0	0	0.154	0.154
